# Supplementary material for: Cicadomorpha Community (Hemiptera: Auchenorrhyncha) in Portuguese Vineyards with Notes of Potential Vectors of Xylella fastidiosa
Source: Insects. 2023 Mar 2;14(3):251. doi: 10.3390/insects14030251 (PMC10057602; doi:10.3390/insects14030251)
Supplement: Supplementary file 1 [file insects-14-00251-s001.zip]

Archive with 1 entries (1 files):
- insects-2248560-supplementary.pdf
